# Supplementary material for: SPARC Overexpression Promotes Liver Cancer Cell Proliferation and Tumor Growth
Source: Front Mol Biosci. 2021 Nov 29;8:775743. doi: 10.3389/fmolb.2021.775743 (PMC8668270; doi:10.3389/fmolb.2021.775743)
Supplement: Supplementary file 2 [file Table3.XLSX]

## Sheet: Sheet1
ID	Sex	Sample	Cell Count(*10e9)
			WBC	LYMPH	MONO	NEUT	EO	BASO
15399645	M	Healthy	7.47	2.44	0.55	4.29	0.15	0.04
60818627	M	Healthy	3.88	1.48	0.26	2.05	0.07	0.02
60716792	M	Healthy	6.16	2.1	0.48	3.18	0.35	0.05
60818670	F	Healthy	3.52	1.17	0.2	2.01	0.13	0.01
15541806	F	Healthy	5.11	1.25	0.5	3.31	0.04	0.01
12169197	M	Healthy	6.16	2.76	0.45	2.82	0.11	0.02
14593180	M	Healthy	6.02	2.2	0.41	3.33	0.05	0.03
15220857	M	Healthy	6.1	2.35	0.37	3.23	0.11	0.04
15167161	M	Healthy	5.95	1.91	0.43	3.49	0.1	0.02
14703512	M	Healthy	5.74	1.68	0.53	3.12	0.31	0.1
60581369	M	LIHC	3.12	0.58	0.33	2.17	0.03	0.01
15584958	M	LIHC	2.56	0.64	0.21	1.64	0.07	0
60726853	M	LIHC	6.67	1.26	0.63	4.62	0.13	0.03
10943405	M	LIHC	2.63	0.56	0.29	1.7	0.05	0.03
60553170	F	LIHC	6.52	0.87	0.26	5.38	0	0.01
14834766	M	LIHC	15.7	1.57	0.27	13.84	0	0.02
60726853	M	LIHC	6.67	1.26	0.63	4.62	0.13	0.03
60672481	M	LIHC	2.33	0.75	0.34	1.2	0.02	0.02
60517482	M	LIHC	3.49	0.79	0.33	2.29	0.05	0.03
60819342	F	LIHC	3.19	0.6	0.33	2.21	0.03	0.02
