# Supplementary material for: SPARC Overexpression Promotes Liver Cancer Cell Proliferation and Tumor Growth
Source: Front Mol Biosci. 2021 Nov 29;8:775743. doi: 10.3389/fmolb.2021.775743 (PMC8668270; doi:10.3389/fmolb.2021.775743)
Supplement: Supplementary file 5 [file DataSheet1.ZIP]

Archive with 15 entries (13 files):
- apoptosis/
- apoptosis/HEPG2-NC-apoptosis-1.001
- apoptosis/HEPG2-NC-apoptosis-2.006
- apoptosis/HEPG2-NC-apoptosis-3.005
- apoptosis/HEPG2-SPARC-apoptosis-1.006
- apoptosis/HEPG2-SPARC-apoptosis-2.007
- apoptosis/HEPG2-SPARC-apoptosis-3.007
- cycle/
- cycle/HEPG2-NC-cycle-1.002
- cycle/HEPG2-NC-cycle-2.005
- cycle/HEPG2-NC-cycle-3.009
- cycle/HEPG2-SPARC-cycle-1.006
- cycle/HEPG2-SPARC-cycle-2.007
- cycle/HEPG2-SPARC-cycle-3.010
- flow cytometry gating strategise.docx
