# Supplementary material for: SPARC Overexpression Promotes Liver Cancer Cell Proliferation and Tumor Growth
Source: Front Mol Biosci. 2021 Nov 29;8:775743. doi: 10.3389/fmolb.2021.775743 (PMC8668270; doi:10.3389/fmolb.2021.775743)
Supplement: Supplementary file 7 [file DataSheet2.ZIP]

Archive with 21 entries (19 files):
- apoptosis/
- apoptosis/HEPG2+SPARC(0.1ug per ml)-apoptosis-1.006
- apoptosis/HEPG2+SPARC(0.1ug per ml)-apoptosis-2.009
- apoptosis/HEPG2+SPARC(0.1ug per ml)-apoptosis-3.008
- apoptosis/HEPG2+SPARC(0.5ug per ml)-apoptosis-1.007
- apoptosis/HEPG2+SPARC(0.5ug per ml)-apoptosis-2.010
- apoptosis/HEPG2+SPARC(0.5ug per ml)-apoptosis-3.009
- apoptosis/HEPG2+SPARC(0ug per ml)-apoptosis-1.004
- apoptosis/HEPG2+SPARC(0ug per ml)-apoptosis-2.005
- apoptosis/HEPG2+SPARC(0ug per ml)-apoptosis-3.007
- cycle/
- cycle/HEPG2+SPARC(0.1ug per ml)-cycle-1.009
- cycle/HEPG2+SPARC(0.1ug per ml)-cycle-2.020
- cycle/HEPG2+SPARC(0.1ug per ml)-cycle-3.005
- cycle/HEPG2+SPARC(0.5ug per ml)-cycle-1.010
- cycle/HEPG2+SPARC(0.5ug per ml)-cycle-2.021
- cycle/HEPG2+SPARC(0.5ug per ml)-cycle-3.006
- cycle/HEPG2+SPARC(0ug per ml)-cycle-1.008
- cycle/HEPG2+SPARC(0ug per ml)-cycle-2.019
- cycle/HEPG2+SPARC(0ug per ml)-cycle-3.004
- flow cytometry gating strategise.docx
