# Supplementary material for: SPARC Overexpression Promotes Liver Cancer Cell Proliferation and Tumor Growth
Source: Front Mol Biosci. 2021 Nov 29;8:775743. doi: 10.3389/fmolb.2021.775743 (PMC8668270; doi:10.3389/fmolb.2021.775743)
Supplement: Supplementary file 8 [file Table1.XLSX]

## Sheet: IHC score
Name D097Lv01 B09 SPARC	intensity scores	extent of positive cells	final score	Name D097Lv01 B09 SPARC	intensity scores	extent of positive cells	final score
A1	3	1	3	A2	1	1	1
A3	1	1	1	A4	1	0	0
A5	3	1	3	A6	1	1	1
A7	2	1	2	A8	1	0	0
A9	1	1	1	A10	1	1	1
A11	2	1	2	A12	2	3	6
B1	3	2	6	B2	1	4	4
B3	1	3	3	B4	1	2	2
B5	3	1	3	B6	1	1	1
B7	2	1	2	B8	1	3	3
B9	1	3	3	B10	1	2	2
B11	3	1	3	B12	1	1	1
C1	3	1	3	C2	1	3	3
C3	-	-	-	C4	2	0	0
C5	-	-	-	C6	-	-	-
C7	3	1	3	C8	1	1	1
C9	3	1	3	C10	1	1	1
C11	1	3	3	C12	1	4	4
D1	3	2	6	D2	1	2	2
D3	2	1	2	D4	2	4	8
D5	3	1	3	D6	1	1	1
D7	3	1	3	D8	1	1	1
D9	3	1	3	D10	1	2	2
D11	1	0	0	D12	1	3	3
E1	3	1	3	E2	1	3	3
E3	3	1	3	E4	1	3	3
E5	3	1	3	E6	1	1	1
E7	1	0	0	E8	1	1	1
E9	3	1	3	E10	1	2	2
E11	2	1	2	E12	2	2	4
F1	1	4	4	F2	1	4	4
F3	3	1	3	F4	2	2	4
F5	3	1	3	F6	1	0	0
F7	3	2	6	F8	3	1	3
F9	1	0	0	F10	1	0	0
F11	3	1	3	F12	1	2	2
G1	3	1	3	G2	2	1	2
G3	3	1	3	G4	-	-	-
G5	1	0	0	G6	-	-	-
G7	1	3	3	G8	1	3	3
G9	3	1	3	G10	1	1	1
G11	3	1	3	G12	1	1	1
H1	-	-	-	H2	1	0	0
H3	3	1	3	H4	1	1	1
H5	3	1	3	H6	1	3	3
H7	2	4	8	H8	1	3	3
H9	3	1	3	H10	1	4	4
H11	3	1	3	H12	1	0	0

## Sheet: Tissue microarray
组织芯片说明书（仅供科研使用）	组织芯片说明书（仅供科研使用）
ID：	D097Lv01
Type：	Liver cancer and matched adjacent control tissues, with WHO Grade, TNM and Stage staging
Sampling methods：	A case of two
Spot number：	97
case number：	47
Spot diameter：	1.5mm
Tissue fixation：	Formalin fixation for 24h
QA/QC：	HE staining and IHC staining
Application:	IHC、ISH
arrangement：
site	Age	Sex	tissue	Grade	TNM	Stage	tissue type	primary/metastatic	Lymph node metastasis	distal metastasis
A1	63	Male	Liver	1	T1N0M0	I	malignancy	primary	none	none
A2	63	Male	Liver	-	-	-	adjacent	-	-	-
A3	54	Male	Liver	1--2	T2N0M0	IIA	malignancy	primary	none	none
A4	54	Male	Liver	-	-	-	adjacent	-	-	-
A5	53	Female	Liver	2	T3N0M0	IIIA	malignancy	primary	none	none
A6	53	Female	Liver	-	-	-	adjacent	-	-	-
A7	46	Male	Liver	2	T3N0M0	IIIA	malignancy	primary	none	none
A8	46	Male	Liver	-	-	-	adjacent	-	-	-
A9	68	Female	Liver	2	T3N0M0	IIIA	malignancy	primary	none	none
A10	68	Female	Liver	-	-	-	adjacent	-	-	-
A11	59	Male	Liver	2	T1N0M0	I	malignancy	primary	none	none
A12	59	Male	Liver	-	-	-	adjacent	-	-	-
B1	33	Male	Liver	2	T3N0M0	IIIA	malignancy	primary	none	none
B2	33	Male	Liver	-	-	-	adjacent	-	-	-
B3	51	Male	Liver	2	T3N0M0	IIIA	malignancy	primary	none	none
B4	51	Male	Liver	-	-	-	adjacent	-	-	-
B5	55	Male	Liver	2	T2N0M0	IIA	malignancy	primary	none	none
B6	55	Male	Liver	-	-	-	adjacent	-	-	-
B7	66	Male	Liver	2	T3N0M0	IIIA	malignancy	primary	none	none
B8	66	Male	Liver	-	-	-	adjacent	-	-	-
B9	54	Male	Liver	2	T2N0M0	IIA	malignancy	primary	none	none
B10	54	Male	Liver	-	-	-	adjacent	-	-	-
B11	62	Male	Liver	2	T2N0M0	IIA	malignancy	primary	none	none
B12	62	Male	Liver	-	-	-	adjacent	-	-	-
C1	58	Female	Liver	2	T3N0M0	IIIA	malignancy	primary	none	none
C2	58	Female	Liver	-	-	-	adjacent	-	-	-
C3	58	Male	Liver	2	T1N0M0	I	malignancy	primary	none	none
C4	58	Male	Liver	-	-	-	adjacent	-	-	-
C5	52	Male	Liver	2	T3N0M0	IIIA	malignancy	primary	none	none
C6	52	Male	Liver	-	-	-	adjacent	-	-	-
C7	55	Female	Liver	2	T3N0M0	IIIA	malignancy	primary	none	none
C8	55	Female	Liver	-	-	-	adjacent	-	-	-
C9	63	Male	Liver	2	T3N0M0	IIIA	malignancy	primary	none	none
C10	63	Male	Liver	-	-	-	adjacent	-	-	-
C11	60	Female	Liver	2	T3N0M0	IIIA	malignancy	primary	none	none
C12	60	Female	Liver	-	-	-	adjacent	-	-	-
D1	51	Male	Liver	2	T3N0M0	IIIA	malignancy	primary	none	none
D2	51	Male	Liver	-	-	-	adjacent	-	-	-
D3	53	Male	Liver	2	T1N0M0	I	malignancy	primary	none	none
D4	53	Male	Liver	-	-	-	adjacent	-	-	-
D5	59	Male	Liver	2	T3N0M0	IIIA	malignancy	primary	none	none
D6	59	Male	Liver	-	-	-	adjacent	-	-	-
D7	68	Male	Liver	2	T3N0M0	IIIA	malignancy	primary	none	none
D8	68	Male	Liver	-	-	-	adjacent	-	-	-
D9	56	Male	Liver	2	T3N0M0	IIIA	malignancy	primary	none	none
D10	56	Male	Liver	-	-	-	adjacent	-	-	-
D11	52	Male	Liver	2	T2N0M0	IIA	malignancy	primary	none	none
D12	52	Male	Liver	-	-	-	adjacent	-	-	-
E1	39	Male	Liver	2	T3N0M0	IIIA	malignancy	primary	none	none
E2	39	Male	Liver	-	-	-	adjacent	-	-	-
E3	57	Female	Liver	2	T3N0M0	IIIA	malignancy	primary	none	none
E4	57	Female	Liver	-	-	-	adjacent	-	-	-
E5	42	Male	Liver	2	T3N0M0	IIIA	malignancy	primary	none	none
E6	42	Male	Liver	-	-	-	adjacent	-	-	-
E7	56	Male	Liver	2	T1N0M0	I	malignancy	primary	none	none
E8	56	Male	Liver	-	-	-	adjacent	-	-	-
E9	68	Male	Liver	2	T1N0M0	I	malignancy	primary	none	none
E10	68	Male	Liver	-	-	-	adjacent	-	-	-
E11	72	Male	Liver	2	T3N0M0	IIIA	malignancy	primary	none	none
E12	72	Male	Liver	-	-	-	adjacent	-	-	-
F1	60	Male	Liver	2	T2N1M0	IVA	malignancy	primary	none	none
F2	60	Male	Liver	-	-	-	adjacent	-	-	-
F3	70	Male	Liver	2	T3N0M0	IIIA	malignancy	primary	none	none
F4	70	Male	Liver	-	-	-	adjacent	-	-	-
F5	60	Male	Liver	2	T3N0M0	IIIA	malignancy	primary	none	none
F6	60	Male	Liver	-	-	-	adjacent	-	-	-
F7	70	Male	Liver	2	T3N0M0	IIIA	malignancy	primary	none	none
F8	70	Male	Liver	-	-	-	adjacent	-	-	-
F9	68	Female	Liver	2	T3N0M0	IIIA	malignancy	primary	none	none
F10	68	Female	Liver	-	-	-	adjacent	-	-	-
F11	56	Male	Liver	2	T3N0M0	IIIA	malignancy	primary	none	none
F12	56	Male	Liver	-	-	-	adjacent	-	-	-
G1	75	Male	Liver	2	T3N0M0	IIIA	malignancy	primary	none	none
G2	75	Male	Liver	-	-	-	adjacent	-	-	-
G3	55	Male	Liver	2	T3N0M0	IIIA	malignancy	primary	none	none
G4	55	Male	Liver	-	-	-	adjacent	-	-	-
G5	64	Male	Liver	2	T3N0M0	IIIA	malignancy	primary	none	none
G6	64	Male	Liver	-	-	-	adjacent	-	-	-
G7	49	Male	Liver	2	T2N0M0	IIA	malignancy	primary	none	none
G8	49	Male	Liver	-	-	-	adjacent	-	-	-
G9	54	Female	Liver	2	T2N0M0	IIA	malignancy	primary	none	none
G10	54	Female	Liver	-	-	-	adjacent	-	-	-
G11	40	Male	Liver	2	T3N0M0	IIIA	malignancy	primary	none	none
G12	40	Male	Liver	-	-	-	adjacent	-	-	-
H1	55	Male	Liver	2	T3N0M0	IIIA	malignancy	primary	none	none
H2	55	Male	Liver	-	-	-	adjacent	-	-	-
H3	54	Male	Liver	2	T3N0M0	IIIA	malignancy	primary	none	none
H4	54	Male	Liver	-	-	-	adjacent	-	-	-
H5	39	Female	Liver	2	T2N0M0	IIA	malignancy	primary	none	none
H6	39	Female	Liver	-	-	-	adjacent	-	-	-
H7	46	Female	Liver	2	T3N0M0	IIIA	malignancy	primary	none	none
H8	46	Female	Liver	-	-	-	adjacent	-	-	-
H9	49	Female	Liver	2	T3N0M0	IIIA	malignancy	primary	none	none
H10	49	Female	Liver	-	-	-	adjacent	-	-	-
H11	28	Male	Liver	2	T2N0M0	IIA	malignancy	primary	none	none
H12	28	Male	Liver	-	-	-	adjacent	-	-	-
